# Supplementary material for: 2-Methyl-N-(3-methyl­phen­yl)benzamide
Source: Acta Crystallogr Sect E Struct Rep Online. 2008 Jan 30;64(Pt 2):o541. doi: 10.1107/S1600536808003103 (PMC2960197; doi:10.1107/S1600536808003103)
Supplement: Supplementary file 2 [file e-64-0o541-Isup2.hkl]

# 
# h,k,l, Fc-squared, Fo-squared, sigma(Fo-squared) and status flag 
# 
data_I
_shelx_title ' B75 P43' 
_shelx_refln_list_code          4 
_shelx_F_calc_maximum       87.69 
_exptl_crystal_F_000       480.00 
_reflns_d_resolution_high  0.8390 
 
loop_ 
 _symmetry_equiv_pos_as_xyz 
 'x, y, z' 
 '-x, -y, z+1/2' 
 '-y, x, z+3/4' 
 'y, -x, z+1/4' 
 
_cell_length_a     8.9310 
_cell_length_b     8.9310 
_cell_length_c    15.8160 
_cell_angle_alpha  90.000 
_cell_angle_beta   90.000 
_cell_angle_gamma  90.000 
 
_shelx_F_squared_multiplier     1.000 
 
loop_ 
 _refln_index_h 
 _refln_index_k 
 _refln_index_l 
 _refln_F_squared_calc 
 _refln_F_squared_meas 
 _refln_F_squared_sigma 
 _refln_observed_status 
   0   1   0     2756.11     2624.58     60.80 o 
   1   1   0     1536.52     1382.48     11.05 o 
  -1   2   0      232.07      220.46      1.61 o 
   0   2   0     2715.66     2536.64     75.83 o 
   1   2   0      345.64      307.57      1.97 o 
   2   2   0      176.71      169.16      1.57 o 
  -2   3   0       80.92       73.08      1.17 o 
  -1   3   0     1230.22     1076.15      5.19 o 
   0   3   0      604.75      576.92      2.34 o 
   1   3   0        5.63        5.87      0.24 o 
   2   3   0      117.87      117.14      1.47 o 
   3   3   0       95.30      105.69      1.56 o 
  -3   4   0        4.84        5.89      0.36 o 
  -2   4   0      600.52      688.96      4.49 o 
  -1   4   0      844.44      793.00      4.71 o 
   0   4   0      347.63      409.23      9.64 o 
   1   4   0      104.97      105.69      1.52 o 
   2   4   0       16.30       16.25      0.50 o 
   3   4   0        7.54       10.79      0.42 o 
   4   4   0      165.15      184.62      2.53 o 
  -4   5   0       22.87       20.88      0.65 o 
  -3   5   0       61.02       58.20      1.48 o 
  -2   5   0       22.79       21.66      0.67 o 
  -1   5   0      152.39      158.34      2.16 o 
   0   5   0      130.67      108.79      1.25 o 
   1   5   0      119.52      109.90      1.81 o 
   2   5   0       24.72       22.39      0.67 o 
   3   5   0       10.85       10.74      0.50 o 
   4   5   0        2.12        2.08      0.38 o 
   5   5   0        3.04        3.54      0.43 o 
  -5   6   0        1.63        1.20      0.48 o 
  -4   6   0        8.16        5.99      0.54 o 
  -3   6   0       22.56       24.31      0.73 o 
  -2   6   0        0.09        0.86      0.34 o 
  -1   6   0       44.07       37.23      1.09 o 
   0   6   0       18.75       19.45      0.62 o 
   1   6   0       20.53       19.82      0.63 o 
   2   6   0       32.67       30.96      0.89 o 
   3   6   0        5.03        5.81      0.48 o 
   4   6   0        5.41        4.91      0.58 o 
   5   6   0        2.24        1.87      0.48 o 
   6   6   0        6.23        7.28      0.58 o 
  -6   7   0       49.89       52.40      1.47 o 
  -5   7   0       14.64       13.32      0.67 o 
  -4   7   0       14.74       14.56      0.73 o 
  -3   7   0        6.97        6.12      0.52 o 
  -2   7   0        0.08        0.40      0.77 o 
  -1   7   0      136.61      129.49      2.49 o 
   0   7   0       35.03       32.90      1.24 o 
   1   7   0       90.78       87.21      2.14 o 
   2   7   0      165.75      175.27      2.98 o 
   3   7   0        0.04        0.94      0.47 o 
   4   7   0        7.92        9.17      0.63 o 
   5   7   0        7.91        8.17      0.58 o 
   6   7   0        1.41        1.90      0.47 o 
   7   7   0        5.22        5.66      0.48 o 
  -7   8   0        7.37        5.80      0.39 o 
  -6   8   0       40.00       35.32      1.12 o 
  -5   8   0        7.37        9.13      0.56 o 
  -4   8   0       53.77       52.48      1.51 o 
  -3   8   0       30.48       31.81      0.96 o 
  -2   8   0       10.42        8.69      0.58 o 
  -1   8   0        0.01        1.41      0.39 o 
   0   8   0       66.65       66.05      1.39 o 
   1   8   0       22.46       21.54      0.82 o 
   2   8   0        0.21       -0.87      0.87 o 
   3   8   0        7.61        7.96      0.58 o 
   4   8   0       11.09       11.15      0.65 o 
   5   8   0        1.35        0.66      0.44 o 
   6   8   0        0.37        0.39      0.36 o 
   7   8   0        1.08        1.87      0.30 o 
  -5   9   0        6.73        8.02      0.46 o 
  -4   9   0       18.15       17.87      0.61 o 
  -3   9   0       11.76        9.71      0.57 o 
  -2   9   0        2.87        2.68      0.47 o 
  -1   9   0        7.29        6.90      0.50 o 
   0   9   0        4.87        4.59      0.59 o 
   1   9   0        1.02        1.04      0.50 o 
   2   9   0       23.89       25.07      0.82 o 
   3   9   0       23.02       24.54      0.81 o 
   4   9   0        9.58       10.72      0.52 o 
   5   9   0        3.83        5.25      0.40 o 
  -3  10   0        8.67        8.06      0.44 o 
  -2  10   0        0.57        0.12      0.56 o 
  -1  10   0        0.51        0.71      0.32 o 
   0  10   0        0.12        0.20      0.39 o 
   1  10   0        3.14        3.05      0.39 o 
   2  10   0        0.05       -0.39      0.56 o 
   3  10   0        2.64        3.40      0.36 o 
   0   1   1     1234.38     1264.22      7.88 o 
   1   1   1     1060.13     1053.96      4.72 o 
  -1   2   1       46.03       43.06      0.50 o 
   0   2   1     3824.27     3766.27     25.82 o 
   1   2   1       29.94       26.99      1.77 o 
   2   2   1      791.79      592.91     83.71 o 
  -2   3   1      542.30      432.23     51.97 o 
  -1   3   1      234.56      205.30      1.97 o 
   0   3   1       93.51       91.48      4.50 o 
   1   3   1      163.93      150.59      1.11 o 
   2   3   1        7.94        8.31      1.54 o 
   3   3   1       81.03       76.52      0.96 o 
  -3   4   1      344.92      354.71      2.47 o 
  -2   4   1       55.39       32.13      1.75 o 
  -1   4   1      485.08      458.04      2.76 o 
   0   4   1      485.98      427.87     19.46 o 
   1   4   1      353.51      363.18      5.84 o 
   2   4   1      455.96      455.08      3.55 o 
   3   4   1      274.75      267.38      2.00 o 
   4   4   1       51.54       48.38      0.96 o 
  -4   5   1        7.11        6.49      0.62 o 
  -3   5   1        2.76        3.61      0.25 o 
  -2   5   1       98.93       86.47      5.03 o 
  -1   5   1       40.44       38.80      1.24 o 
   0   5   1       94.36      102.89      3.74 o 
   1   5   1        6.56        5.31      0.25 o 
   2   5   1       24.02       22.03      0.48 o 
   3   5   1       92.17       88.72      1.47 o 
   4   5   1       47.09       50.58      1.00 o 
   5   5   1       58.57       59.31      1.24 o 
  -5   6   1       35.74       29.61      0.64 o 
  -4   6   1       58.79       55.17      1.06 o 
  -3   6   1       29.61       30.51      0.66 o 
  -2   6   1       19.79       20.17      2.03 o 
  -1   6   1      157.55      164.13      1.80 o 
   0   6   1       42.24       42.95      1.20 o 
   1   6   1        2.85        3.51      0.43 o 
   2   6   1       96.34      103.11      3.68 o 
   3   6   1      154.31      148.74      2.77 o 
   4   6   1       78.15       76.43      1.41 o 
   5   6   1       82.10       83.53      1.56 o 
   6   6   1       14.50       14.42      0.49 o 
  -6   7   1        0.11        0.02      0.53 o 
  -5   7   1       12.04       12.88      0.47 o 
  -4   7   1       27.00       30.22      0.63 o 
  -3   7   1       27.78       25.54      0.58 o 
  -2   7   1        2.23        2.33      0.48 o 
  -1   7   1        2.72        2.69      0.30 o 
   0   7   1       29.29       27.81      0.89 o 
   1   7   1       51.77       57.45      1.15 o 
   2   7   1      123.59      121.09      1.78 o 
   3   7   1       95.13       96.60      2.57 o 
   4   7   1       25.90       26.85      0.62 o 
   5   7   1       16.55       16.81      0.52 o 
   6   7   1       18.11       17.70      0.50 o 
   7   7   1        9.51       10.55      0.39 o 
  -7   8   1        2.60        2.52      0.46 o 
  -6   8   1        0.00       -0.02      0.43 o 
  -5   8   1        6.97        6.62      0.37 o 
  -4   8   1       14.84       13.03      1.00 o 
  -3   8   1       21.07       20.79      0.52 o 
  -2   8   1       12.43       10.04      0.41 o 
  -1   8   1       36.65       36.57      0.78 o 
   0   8   1       27.82       27.62      1.31 o 
   1   8   1      143.67      150.97      2.04 o 
   2   8   1       35.66       37.56      0.79 o 
   3   8   1        1.62        2.42      0.37 o 
   4   8   1        1.28        1.54      0.39 o 
   5   8   1       15.17       15.81      0.46 o 
   6   8   1       15.03       17.74      0.42 o 
   7   8   1        0.05        0.20      0.32 o 
  -5   9   1        1.74        1.81      0.25 o 
  -4   9   1        1.03        0.58      0.43 o 
  -3   9   1        1.10        0.84      0.86 o 
  -2   9   1        3.47        2.77      0.29 o 
  -1   9   1        6.86        6.34      0.36 o 
   0   9   1        8.88        7.97      0.27 o 
   1   9   1       18.23       20.07      0.53 o 
   2   9   1       38.78       42.47      0.89 o 
   3   9   1        4.32        4.79      0.36 o 
   4   9   1        3.49        4.03      0.50 o 
   5   9   1        1.35        1.00      0.41 o 
  -3  10   1        0.24        0.61      0.22 o 
  -2  10   1        1.45        1.70      0.22 o 
  -1  10   1        1.77        1.47      0.49 o 
   0  10   1        8.16        7.34      0.30 o 
   1  10   1       14.98       15.18      0.41 o 
   2  10   1        2.09        2.93      0.28 o 
   3  10   1        2.27        2.53      0.25 o 
   0   1   2      112.56      107.90      2.06 o 
   1   1   2     3599.93     3720.62     17.63 o 
  -1   2   2     1712.72     1481.14     38.07 o 
   0   2   2     7689.85     8157.27     27.44 o 
   1   2   2     2259.30     2203.44     18.47 o 
   2   2   2      591.62      584.29      3.23 o 
  -2   3   2      149.78      172.98      1.31 o 
  -1   3   2      730.72      670.35      4.31 o 
   0   3   2      120.38      111.81      1.28 o 
   1   3   2      594.83      584.62      2.49 o 
   2   3   2      237.86      194.48      1.77 o 
   3   3   2      896.32      877.10      3.67 o 
  -3   4   2      191.79      200.98      2.00 o 
  -2   4   2       70.71       74.44      0.99 o 
  -1   4   2      394.28      364.21      2.12 o 
   0   4   2      395.72      406.60      5.52 o 
   1   4   2       83.84       95.93      1.29 o 
   2   4   2       18.19       23.30      0.48 o 
   3   4   2      181.80      190.90      2.74 o 
   4   4   2       23.01       23.67      1.25 o 
  -4   5   2       50.85       48.94      0.93 o 
  -3   5   2       12.55       10.14      0.57 o 
  -2   5   2       23.87       25.95      0.57 o 
  -1   5   2      380.85      315.00      2.23 o 
   0   5   2       23.95       30.77      0.45 o 
   1   5   2       76.33       74.20      1.07 o 
   2   5   2      123.58      137.85      1.52 o 
   3   5   2      175.22      175.69      1.83 o 
   4   5   2       63.33       64.03      1.22 o 
   5   5   2       30.37       33.27      0.69 o 
  -5   6   2        1.70        1.32      0.60 o 
  -4   6   2       13.02       11.27      0.43 o 
  -3   6   2       23.54       23.45      1.08 o 
  -2   6   2        2.41        2.98      0.29 o 
  -1   6   2       60.02       62.49      1.12 o 
   0   6   2      199.12      191.52      2.71 o 
   1   6   2       13.36       12.34      0.50 o 
   2   6   2       25.84       23.45      0.51 o 
   3   6   2       34.04       38.27      0.79 o 
   4   6   2      107.16      102.85      1.65 o 
   5   6   2        9.75        9.91      0.61 o 
   6   6   2       10.73       11.11      0.44 o 
  -6   7   2       24.51       24.36      0.56 o 
  -5   7   2       13.50       13.35      0.47 o 
  -4   7   2       19.92       20.65      0.77 o 
  -3   7   2        0.15       -0.39      0.85 o 
  -2   7   2        7.53        7.04      0.39 o 
  -1   7   2       12.66       12.37      0.41 o 
   0   7   2       70.60       68.59      1.40 o 
   1   7   2       41.13       43.13      0.94 o 
   2   7   2       67.20       62.40      1.22 o 
   3   7   2        4.81        4.44      0.38 o 
   4   7   2       31.12       33.48      0.74 o 
   5   7   2       17.94       16.62      0.50 o 
   6   7   2        6.90        6.78      0.42 o 
   7   7   2       14.11       11.79      0.41 o 
  -6   8   2        4.77        5.58      0.53 o 
  -5   8   2       10.29       10.37      0.44 o 
  -4   8   2        0.61        0.10      0.53 o 
  -3   8   2        6.54        5.86      0.38 o 
  -2   8   2        7.53        8.31      0.41 o 
  -1   8   2       95.49       91.15      1.58 o 
   0   8   2       66.73       64.84      1.12 o 
   1   8   2       11.32        9.88      0.45 o 
   2   8   2       30.92       31.32      1.37 o 
   3   8   2       30.55       31.37      0.84 o 
   4   8   2        0.42        0.08      0.34 o 
   5   8   2        8.81        7.77      0.37 o 
   6   8   2       12.44       12.83      0.41 o 
  -5   9   2        0.64        0.32      0.26 o 
  -4   9   2       11.25       11.02      0.39 o 
  -3   9   2        3.70        3.88      0.33 o 
  -2   9   2        3.17        3.11      0.61 o 
  -1   9   2        5.66        5.16      0.45 o 
   0   9   2       35.18       35.65      0.56 o 
   1   9   2       33.43       33.59      0.72 o 
   2   9   2        2.74        3.04      0.46 o 
   3   9   2        0.07        0.23      0.35 o 
   4   9   2        1.17        1.29      0.28 o 
   5   9   2        1.53        2.15      0.24 o 
  -3  10   2        0.84        1.52      0.23 o 
  -2  10   2        2.29        2.62      0.26 o 
  -1  10   2        2.02        2.39      0.24 o 
   0  10   2        0.77        0.72      0.26 o 
   1  10   2        3.69        4.36      0.41 o 
   2  10   2        7.31        8.02      0.32 o 
   3  10   2        1.21        1.09      0.22 o 
   0   1   3     2912.47     2949.33     10.08 o 
   1   1   3     7093.85     7706.07     28.60 o 
  -1   2   3       56.35       52.20      0.94 o 
   0   2   3     3916.97     4022.39     39.59 o 
   1   2   3     1180.03     1052.97     29.86 o 
   2   2   3     1046.45      975.72     42.21 o 
  -2   3   3      348.00      344.12     16.52 o 
  -1   3   3      150.72      148.07      4.85 o 
   0   3   3      241.45      222.16      5.63 o 
   1   3   3      244.70      234.37      1.50 o 
   2   3   3      684.12      666.70      7.80 o 
   3   3   3       10.24       13.53      0.29 o 
  -3   4   3       54.35       56.27      1.76 o 
  -2   4   3      385.26      388.59     17.71 o 
  -1   4   3      438.75      463.19      8.88 o 
   0   4   3      478.43      466.75     13.41 o 
   1   4   3      161.42      181.05      1.50 o 
   2   4   3      139.55      145.03      1.71 o 
   3   4   3       35.37       32.36      1.26 o 
   4   4   3      107.32      107.20      3.91 o 
  -4   5   3       52.08       54.55      1.14 o 
  -3   5   3      113.63      120.48      1.83 o 
  -2   5   3       26.15       33.22      2.17 o 
  -1   5   3      197.70      193.78     10.41 o 
   0   5   3      132.91      136.47      3.27 o 
   1   5   3      472.75      495.22      5.01 o 
   2   5   3       47.87       49.29      1.46 o 
   3   5   3      127.81      123.67      1.54 o 
   4   5   3        4.77        4.95      0.31 o 
   5   5   3       27.85       27.19      0.62 o 
  -5   6   3        3.85        4.38      0.44 o 
  -4   6   3       30.13       31.42      1.10 o 
  -3   6   3        2.68        2.69      0.61 o 
  -2   6   3        0.13        0.51      0.27 o 
  -1   6   3       11.31       13.55      0.69 o 
   0   6   3       25.00       24.91      0.83 o 
   1   6   3       56.08       55.85      1.11 o 
   2   6   3       76.07       84.84      1.69 o 
   3   6   3       14.49       12.14      0.42 o 
   4   6   3       34.68       34.87      0.75 o 
   5   6   3       29.12       30.02      0.63 o 
   6   6   3       24.77       22.41      0.65 o 
  -6   7   3        4.80        5.41      0.37 o 
  -5   7   3       18.92       19.21      0.53 o 
  -4   7   3       36.75       35.52      0.75 o 
  -3   7   3       37.88       36.03      1.44 o 
  -2   7   3       56.04       57.17      1.45 o 
  -1   7   3       69.64       63.23      1.29 o 
   0   7   3       98.89       94.19      2.50 o 
   1   7   3       72.64       70.26      1.37 o 
   2   7   3       14.86       16.97      0.49 o 
   3   7   3       59.78       57.93      1.15 o 
   4   7   3       10.73       10.65      0.48 o 
   5   7   3        5.26        5.89      0.40 o 
   6   7   3        7.59        6.56      0.45 o 
   7   7   3        8.85        9.42      0.34 o 
  -6   8   3       11.13       11.15      0.75 o 
  -5   8   3       23.42       22.55      0.67 o 
  -4   8   3        8.44        8.11      0.75 o 
  -3   8   3       14.00       14.61      0.45 o 
  -2   8   3        9.04        8.04      0.38 o 
  -1   8   3        3.53        2.57      0.32 o 
   0   8   3        9.21        8.82      0.45 o 
   1   8   3        2.73        3.08      0.36 o 
   2   8   3       29.46       29.77      0.63 o 
   3   8   3       44.57       47.31      1.03 o 
   4   8   3       15.54       16.58      0.50 o 
   5   8   3       24.62       28.62      0.61 o 
   6   8   3        0.59        0.52      0.41 o 
  -5   9   3        5.01        5.30      0.27 o 
  -4   9   3       14.07       14.62      0.71 o 
  -3   9   3        1.01        1.03      0.33 o 
  -2   9   3        2.69        2.53      0.28 o 
  -1   9   3       11.19       10.81      0.71 o 
   0   9   3       13.56       12.17      0.57 o 
   1   9   3        2.46        3.32      0.47 o 
   2   9   3       18.93       21.23      0.74 o 
   3   9   3        2.24        2.81      0.42 o 
   4   9   3        3.24        3.63      0.43 o 
   5   9   3        0.33        0.39      0.22 o 
  -3  10   3       10.68       10.97      0.30 o 
  -2  10   3        9.96       10.11      0.31 o 
  -1  10   3        2.75        2.37      0.38 o 
   0  10   3        5.46        5.14      0.23 o 
   1  10   3        2.90        2.87      0.39 o 
   2  10   3        0.27       -0.34      0.55 o 
   3  10   3        1.81        1.61      0.34 o 
   0   0   4     1538.31     1744.99      6.90 o 
   0   1   4      298.30      308.73      1.48 o 
   1   1   4     3022.08     3282.74     24.48 o 
  -1   2   4     1290.23     1020.87      5.00 o 
   0   2   4     1006.38     1064.97      8.56 o 
   1   2   4      487.38      464.28      2.97 o 
   2   2   4      223.95      215.60      2.04 o 
  -2   3   4      173.57      177.40      2.04 o 
  -1   3   4       86.00       70.09      1.19 o 
   0   3   4      170.42      164.14      1.27 o 
   1   3   4     2287.79     2276.93      9.74 o 
   2   3   4      372.62      386.80      3.10 o 
   3   3   4       71.35       75.25      1.43 o 
  -3   4   4       34.45       32.06      0.96 o 
  -2   4   4       41.53       41.11      1.16 o 
  -1   4   4      193.79      164.37      2.06 o 
   0   4   4      777.58      807.59     16.77 o 
   1   4   4     1221.44     1272.05      6.85 o 
   2   4   4       12.18       15.70      0.48 o 
   3   4   4       67.15       72.18      1.58 o 
   4   4   4       15.02       16.68      0.57 o 
  -4   5   4       23.00       23.09      0.74 o 
  -3   5   4       37.53       31.07      0.96 o 
  -2   5   4       71.30       61.22      1.58 o 
  -1   5   4      182.90      167.87      2.36 o 
   0   5   4      115.55      126.35      3.27 o 
   1   5   4        9.45        9.47      0.46 o 
   2   5   4       60.42       51.98      1.44 o 
   3   5   4       24.60       23.83      0.73 o 
   4   5   4       58.58       62.34      1.78 o 
   5   5   4       81.55       77.88      2.11 o 
  -5   6   4       14.11       12.57      0.67 o 
  -4   6   4       56.24       61.65      1.86 o 
  -3   6   4       49.00       51.28      1.44 o 
  -2   6   4      162.06      149.86      2.64 o 
  -1   6   4        4.75        3.90      0.39 o 
   0   6   4        8.49        9.92      0.34 o 
   1   6   4       74.67       61.29      1.62 o 
   2   6   4       33.60       34.49      1.05 o 
   3   6   4       92.21       89.97      2.09 o 
   4   6   4        6.55        5.92      0.56 o 
   5   6   4        0.16        0.67      0.48 o 
   6   6   4        5.47        5.49      0.56 o 
  -6   7   4        9.26        9.65      0.55 o 
  -5   7   4        3.28        3.52      0.50 o 
  -4   7   4        6.03        8.47      0.58 o 
  -3   7   4       49.01       52.26      1.59 o 
  -2   7   4       78.90       75.58      2.07 o 
  -1   7   4      111.85      101.23      2.25 o 
   0   7   4      135.74      133.66      9.50 o 
   1   7   4       63.12       70.62      1.93 o 
   2   7   4       15.27       13.79      0.70 o 
   3   7   4       10.97        9.61      0.67 o 
   4   7   4       70.10       71.24      2.07 o 
   5   7   4        8.62        8.89      0.65 o 
   6   7   4        2.70        2.91      0.44 o 
   7   7   4        1.74        1.52      0.36 o 
  -6   8   4        0.06       -0.35      0.55 o 
  -5   8   4       10.18        8.35      0.55 o 
  -4   8   4       13.89       14.50      0.65 o 
  -3   8   4       21.21       20.46      0.74 o 
  -2   8   4        9.93        8.17      0.62 o 
  -1   8   4        5.43        4.49      0.43 o 
   0   8   4       16.41       18.03      0.78 o 
   1   8   4       28.93       30.21      0.86 o 
   2   8   4        5.20        3.39      0.58 o 
   3   8   4       21.12       21.03      0.78 o 
   4   8   4       68.05       67.46      1.94 o 
   5   8   4        1.56        1.79      0.40 o 
   6   8   4        6.48        6.52      0.43 o 
  -5   9   4        0.15       -0.05      0.30 o 
  -4   9   4        0.29        0.28      0.31 o 
  -3   9   4        0.66        0.62      0.36 o 
  -2   9   4       11.85       10.75      0.57 o 
  -1   9   4       14.09       12.89      0.59 o 
   0   9   4       13.22       11.19      0.84 o 
   1   9   4       20.94       21.72      0.71 o 
   2   9   4       14.75       16.10      0.63 o 
   3   9   4       16.24       14.65      0.58 o 
   4   9   4        3.00        3.31      0.40 o 
   5   9   4        0.62        0.51      0.31 o 
  -2  10   4        0.01       -0.51      0.51 o 
  -1  10   4        5.34        4.25      0.36 o 
   0  10   4        2.02        1.79      0.24 o 
   1  10   4       10.08       10.26      0.48 o 
   2  10   4        0.81        0.39      0.54 o 
   0   1   5      728.77      722.71     10.07 o 
   1   1   5      618.35      631.43      3.60 o 
  -1   2   5      112.56      101.46      1.39 o 
   0   2   5      978.15     1010.27     13.08 o 
   1   2   5       60.09       50.16      0.98 o 
   2   2   5      169.75      187.35      2.01 o 
  -2   3   5      284.65      290.80      2.76 o 
  -1   3   5      597.87      604.98      4.03 o 
   0   3   5      695.93      678.72      3.17 o 
   1   3   5        2.34        4.65      0.34 o 
   2   3   5      493.36      564.29      4.04 o 
   3   3   5       68.61       77.13      1.54 o 
  -3   4   5       20.68       22.08      0.67 o 
  -2   4   5       20.44       18.45      0.50 o 
  -1   4   5      153.08      152.67      2.08 o 
   0   4   5      345.05      353.80      3.50 o 
   1   4   5      196.07      189.79      2.36 o 
   2   4   5       44.05       42.16      1.24 o 
   3   4   5       25.32       29.98      0.89 o 
   4   4   5        2.53        2.37      0.40 o 
  -4   5   5       17.51       18.36      0.73 o 
  -3   5   5       56.72       50.56      1.35 o 
  -2   5   5      125.61      125.49      2.20 o 
  -1   5   5       50.59       41.67      1.14 o 
   0   5   5       65.97       59.06      1.26 o 
   1   5   5      105.52      100.07      1.93 o 
   2   5   5       27.43       27.81      0.81 o 
   3   5   5       79.51       75.70      1.80 o 
   4   5   5        8.96        9.00      0.55 o 
   5   5   5       50.61       52.14      1.55 o 
  -5   6   5       49.22       50.51      1.49 o 
  -4   6   5        7.50        6.91      0.62 o 
  -3   6   5       35.80       31.38      0.94 o 
  -2   6   5        9.32       12.16      0.59 o 
  -1   6   5        4.86        5.95      0.44 o 
   0   6   5        3.13        3.61      0.32 o 
   1   6   5       58.86       52.69      1.37 o 
   2   6   5        2.92        3.17      0.42 o 
   3   6   5        1.73        0.67      0.77 o 
   4   6   5        5.79        8.21      0.56 o 
   5   6   5       23.56       22.40      0.82 o 
   6   6   5       34.79       32.32      0.96 o 
  -6   7   5        0.93        0.27      0.65 o 
  -5   7   5       22.13       24.60      0.81 o 
  -4   7   5       84.36       79.85      2.14 o 
  -3   7   5       11.02        9.12      0.63 o 
  -2   7   5       41.67       47.45      1.48 o 
  -1   7   5      120.80      117.38      2.53 o 
   0   7   5      114.94      119.36      1.80 o 
   1   7   5      133.54      134.84      2.72 o 
   2   7   5       49.87       49.17      1.52 o 
   3   7   5       36.40       37.50      1.12 o 
   4   7   5       19.70       19.43      0.77 o 
   5   7   5       23.16       21.51      0.75 o 
   6   7   5       11.65       11.57      0.52 o 
   7   7   5        0.46        0.00      0.54 o 
  -6   8   5        0.56        0.30      0.32 o 
  -5   8   5        2.61        3.01      0.42 o 
  -4   8   5        6.71        8.41      0.54 o 
  -3   8   5        5.54        4.63      0.50 o 
  -2   8   5       33.24       34.81      1.04 o 
  -1   8   5        6.55        5.19      0.58 o 
   0   8   5        3.53        3.59      0.50 o 
   1   8   5       18.96       19.80      0.77 o 
   2   8   5        7.49        8.64      0.56 o 
   3   8   5        8.11        8.50      0.58 o 
   4   8   5        4.41        4.91      0.46 o 
   5   8   5        1.56        2.25      0.39 o 
   6   8   5        3.64        3.67      0.38 o 
  -4   9   5        2.40        1.65      0.35 o 
  -3   9   5        0.21       -0.65      0.65 o 
  -2   9   5        9.15        9.51      0.52 o 
  -1   9   5        0.15        0.36      0.63 o 
   0   9   5        0.52        0.30      0.36 o 
   1   9   5        4.66        4.04      0.44 o 
   2   9   5        9.39       10.61      0.57 o 
   3   9   5        5.04        5.04      0.42 o 
   4   9   5        6.98        8.84      0.46 o 
  -2  10   5        2.53        3.21      0.32 o 
  -1  10   5        4.99        5.50      0.39 o 
   0  10   5        1.35        1.73      0.24 o 
   1  10   5        1.41        1.91      0.34 o 
   2  10   5        2.40        2.77      0.32 o 
   0   1   6      603.41      613.03     13.67 o 
   1   1   6      974.33     1003.12      5.21 o 
  -1   2   6      108.42      124.48      1.63 o 
   0   2   6       63.08       74.47      0.89 o 
   1   2   6      706.73      749.37      4.50 o 
   2   2   6      292.59      321.44      2.85 o 
  -2   3   6       96.07       97.50      1.67 o 
  -1   3   6      962.40      964.37      5.66 o 
   0   3   6     1276.41     1336.70     30.87 o 
   1   3   6      284.63      297.91      2.82 o 
   2   3   6       75.91       84.97      1.59 o 
   3   3   6      140.26      139.20      2.13 o 
  -3   4   6        4.88        3.28      0.38 o 
  -2   4   6       56.00       52.68      1.39 o 
  -1   4   6      153.76      153.19      2.18 o 
   0   4   6       18.81       21.47      0.43 o 
   1   4   6      124.52      123.15      2.02 o 
   2   4   6      543.39      530.52      4.42 o 
   3   4   6      223.92      226.85      2.98 o 
   4   4   6       11.92       11.84      0.55 o 
  -4   5   6       34.44       35.05      1.02 o 
  -3   5   6       34.13       32.39      0.94 o 
  -2   5   6        3.76        4.71      0.42 o 
  -1   5   6       18.64       19.74      0.61 o 
   0   5   6      110.72      105.29      1.96 o 
   1   5   6       48.23       44.16      1.20 o 
   2   5   6        3.26        2.21      0.42 o 
   3   5   6        5.58        6.27      0.44 o 
   4   5   6       21.32       20.22      0.75 o 
   5   5   6       69.68       70.33      2.01 o 
  -5   6   6       35.43       37.89      1.10 o 
  -4   6   6      129.14      136.48      2.75 o 
  -3   6   6       76.46       78.36      2.09 o 
  -2   6   6      147.98      144.01      2.74 o 
  -1   6   6        4.98        5.35      0.47 o 
   0   6   6       33.75       34.45      0.78 o 
   1   6   6       11.66       10.00      0.55 o 
   2   6   6        5.55        6.54      0.52 o 
   3   6   6       31.24       32.39      0.93 o 
   4   6   6       12.18       11.92      0.67 o 
   5   6   6       29.66       29.87      0.96 o 
   6   6   6       17.60       16.40      0.70 o 
  -6   7   6        9.57        8.64      0.50 o 
  -5   7   6       40.22       42.76      1.32 o 
  -4   7   6       47.72       44.79      1.45 o 
  -3   7   6       65.14       66.61      1.93 o 
  -2   7   6      162.33      162.14      2.94 o 
  -1   7   6       47.16       52.10      1.48 o 
   0   7   6        5.81        5.45      0.40 o 
   1   7   6        2.53        2.68      0.52 o 
   2   7   6        5.26        5.11      0.52 o 
   3   7   6       34.64       32.97      0.97 o 
   4   7   6        2.13        0.70      0.47 o 
   5   7   6        7.63        8.57      0.55 o 
   6   7   6        0.26        1.06      0.35 o 
   7   7   6        0.98        0.97      0.31 o 
  -6   8   6        4.53        4.91      0.36 o 
  -5   8   6        1.00        0.48      0.35 o 
  -4   8   6        3.67        3.46      0.47 o 
  -3   8   6        3.59        3.03      0.47 o 
  -2   8   6        5.00        5.29      0.55 o 
  -1   8   6       22.23       19.02      0.75 o 
   0   8   6        3.65        3.74      0.36 o 
   1   8   6        9.44       10.75      0.61 o 
   2   8   6        1.14        1.14      0.46 o 
   3   8   6        5.12        4.71      0.52 o 
   4   8   6        0.24        0.93      0.39 o 
   5   8   6        6.79        5.93      0.46 o 
   6   8   6        9.27       10.08      0.43 o 
  -4   9   6        0.16        0.55      0.28 o 
  -3   9   6        0.40        0.38      0.51 o 
  -2   9   6        0.97        1.59      0.39 o 
  -1   9   6       14.16       13.17      0.57 o 
   0   9   6        3.68        3.84      0.31 o 
   1   9   6        2.62        2.89      0.42 o 
   2   9   6        0.14        0.28      0.61 o 
   3   9   6        3.26        3.00      0.38 o 
   4   9   6        6.76        6.08      0.42 o 
  -1  10   6        0.08        0.19      0.51 o 
   0  10   6        3.31        2.68      0.24 o 
   1  10   6        1.46        2.17      0.30 o 
   0   1   7       95.46      102.92      1.06 o 
   1   1   7       58.46       73.06      1.29 o 
  -1   2   7       53.90       53.21      1.18 o 
   0   2   7      292.85      315.91      5.12 o 
   1   2   7      535.67      591.56      4.13 o 
   2   2   7      125.50      149.43      2.05 o 
  -2   3   7      327.25      346.53      3.38 o 
  -1   3   7      183.75      170.59      2.25 o 
   0   3   7      321.52      363.42      5.77 o 
   1   3   7      438.28      455.77      3.79 o 
   2   3   7      114.28      122.19      1.99 o 
   3   3   7      162.59      163.02      2.43 o 
  -3   4   7       10.43        9.78      0.52 o 
  -2   4   7       71.02       74.42      1.72 o 
  -1   4   7      226.74      235.85      2.89 o 
   0   4   7      148.04      145.04      2.00 o 
   1   4   7       11.94       19.24      0.57 o 
   2   4   7      177.11      182.31      2.64 o 
   3   4   7       30.95       37.61      1.13 o 
   4   4   7      139.47      150.25      2.65 o 
  -4   5   7       69.97       65.86      1.95 o 
  -3   5   7      267.44      269.55      3.59 o 
  -2   5   7       12.78       14.11      0.61 o 
  -1   5   7      151.33      140.28      2.45 o 
   0   5   7       88.29       89.31      1.42 o 
   1   5   7        6.57        7.14      0.46 o 
   2   5   7        8.33        8.80      0.52 o 
   3   5   7       47.95       49.64      1.39 o 
   4   5   7       18.24       16.51      0.74 o 
   5   5   7       19.26       21.67      0.77 o 
  -5   6   7       15.75       15.55      0.75 o 
  -4   6   7       60.49       62.04      1.70 o 
  -3   6   7       81.50       87.86      2.24 o 
  -2   6   7       30.09       32.03      0.92 o 
  -1   6   7      165.53      170.80      2.95 o 
   0   6   7       85.74       88.12      1.52 o 
   1   6   7       24.98       27.81      0.85 o 
   2   6   7        0.29       -0.69      0.78 o 
   3   6   7        0.79        1.52      0.47 o 
   4   6   7       13.91       12.51      0.67 o 
   5   6   7        4.07        3.97      0.56 o 
   6   6   7        6.81        7.69      0.54 o 
  -6   7   7        4.32        3.69      0.42 o 
  -5   7   7        6.64        9.27      0.56 o 
  -4   7   7       24.47       27.26      0.81 o 
  -3   7   7        4.35        3.47      0.56 o 
  -2   7   7        5.19        6.71      0.58 o 
  -1   7   7       34.68       38.18      1.12 o 
   0   7   7       82.98       82.88      1.55 o 
   1   7   7       36.16       36.78      1.12 o 
   2   7   7        9.84        9.31      0.63 o 
   3   7   7       13.32       11.93      0.66 o 
   4   7   7       19.94       18.46      0.73 o 
   5   7   7        8.11        8.58      0.56 o 
   6   7   7        0.76        1.04      0.35 o 
  -5   8   7        0.68        0.47      0.35 o 
  -4   8   7        5.71        5.00      0.47 o 
  -3   8   7        1.36        1.18      0.40 o 
  -2   8   7        0.86        1.13      0.43 o 
  -1   8   7       23.57       25.00      0.77 o 
   0   8   7       27.86       30.45      0.65 o 
   1   8   7       19.86       18.69      0.73 o 
   2   8   7        1.22        1.01      0.43 o 
   3   8   7        3.54        4.52      0.44 o 
   4   8   7        6.92        7.30      0.50 o 
   5   8   7        7.29        8.21      0.44 o 
  -4   9   7        1.96        1.76      0.30 o 
  -3   9   7        1.69        1.65      0.36 o 
  -2   9   7        3.07        2.84      0.39 o 
  -1   9   7        2.64        2.76      0.38 o 
   0   9   7        3.75        2.92      0.28 o 
   1   9   7        6.15        5.25      0.48 o 
   2   9   7        2.13        1.61      0.39 o 
   3   9   7        9.52        8.27      0.43 o 
   4   9   7       11.72       12.77      0.46 o 
   0   0   8       60.02       66.97      1.31 o 
   0   1   8       78.38       74.18      1.10 o 
   1   1   8       23.59       23.59      0.69 o 
  -1   2   8       74.42       92.89      1.64 o 
   0   2   8       45.21       58.69      1.72 o 
   1   2   8      507.43      502.15      4.00 o 
   2   2   8       96.44      100.68      1.82 o 
  -2   3   8      138.92      129.04      2.16 o 
  -1   3   8       50.78       46.31      1.32 o 
   0   3   8       19.21       17.92      0.38 o 
   1   3   8      128.11      133.68      2.13 o 
   2   3   8       20.75       18.22      0.55 o 
   3   3   8       46.30       47.70      1.29 o 
  -3   4   8      350.63      354.73      4.04 o 
  -2   4   8        6.45        7.24      0.48 o 
  -1   4   8       50.52       61.19      1.59 o 
   0   4   8        3.98        3.73      0.43 o 
   1   4   8       26.04       22.90      0.67 o 
   2   4   8       18.09       17.44      0.59 o 
   3   4   8       45.51       50.98      1.43 o 
   4   4   8       46.81       48.80      1.47 o 
  -4   5   8       22.03       17.99      0.77 o 
  -3   5   8       95.00       96.05      2.28 o 
  -2   5   8      248.18      238.28      3.41 o 
  -1   5   8      122.54      112.44      2.32 o 
   0   5   8       79.39       77.42      1.39 o 
   1   5   8       48.51       45.04      1.32 o 
   2   5   8       38.64       42.58      1.33 o 
   3   5   8       27.17       25.12      0.82 o 
   4   5   8       52.96       48.07      1.48 o 
   5   5   8        0.75        1.35      0.48 o 
  -5   6   8       20.28       18.89      0.71 o 
  -4   6   8       10.39       12.47      0.71 o 
  -3   6   8       60.10       65.49      1.92 o 
  -2   6   8       62.35       62.43      1.67 o 
  -1   6   8      107.40       97.85      2.38 o 
   0   6   8       52.25       56.09      1.11 o 
   1   6   8       31.30       31.06      0.93 o 
   2   6   8        6.17        6.83      0.52 o 
   3   6   8       36.76       31.60      0.97 o 
   4   6   8       14.83       13.33      0.67 o 
   5   6   8        9.48        8.77      0.54 o 
   6   6   8        6.66        6.62      0.50 o 
  -6   7   8        2.85        1.94      0.34 o 
  -5   7   8       14.71       12.20      0.59 o 
  -4   7   8        0.45        0.69      0.73 o 
  -3   7   8       15.27       16.99      0.69 o 
  -2   7   8        2.85        2.66      0.52 o 
  -1   7   8       13.20       11.34      0.67 o 
   0   7   8       50.16       51.26      1.71 o 
   1   7   8       16.86       20.77      0.77 o 
   2   7   8       40.46       39.07      1.24 o 
   3   7   8        7.68        8.00      0.55 o 
   4   7   8        0.03        0.22      0.69 o 
   5   7   8        1.21        0.36      0.66 o 
   6   7   8        1.57        2.00      0.38 o 
  -5   8   8        1.39        1.51      0.34 o 
  -4   8   8       14.22       15.15      0.58 o 
  -3   8   8        0.07        0.08      0.42 o 
  -2   8   8        7.11        5.60      0.54 o 
  -1   8   8        5.62        4.36      0.47 o 
   0   8   8       12.59       11.51      0.44 o 
   1   8   8        0.35       -0.65      0.81 o 
   2   8   8        5.69        4.67      0.48 o 
   3   8   8        4.54        5.03      0.46 o 
   4   8   8        0.60        1.56      0.36 o 
   5   8   8        1.33        1.37      0.34 o 
  -3   9   8        0.21       -0.44      0.52 o 
  -2   9   8        9.26        9.43      0.46 o 
  -1   9   8        8.79       11.43      0.52 o 
   0   9   8        2.22        3.03      0.28 o 
   1   9   8        1.88        1.17      0.38 o 
   2   9   8        2.03        2.26      0.35 o 
   3   9   8       10.24        9.26      0.44 o 
   0   1   9      355.90      367.31      6.34 o 
   1   1   9       48.22       58.26      1.40 o 
  -1   2   9       27.84       31.14      0.97 o 
   0   2   9       75.72       79.04      1.24 o 
   1   2   9      164.93      162.82      2.36 o 
   2   2   9      250.68      262.85      3.09 o 
  -2   3   9      107.14      118.00      2.21 o 
  -1   3   9       56.94       58.95      1.56 o 
   0   3   9       63.70       65.00      1.14 o 
   1   3   9      136.31      150.47      2.41 o 
   2   3   9       59.57       63.82      1.67 o 
   3   3   9       87.00       94.86      2.10 o 
  -3   4   9       17.14       17.69      0.74 o 
  -2   4   9       84.19       82.76      2.01 o 
  -1   4   9       53.85       59.75      1.68 o 
   0   4   9       41.42       41.39      0.88 o 
   1   4   9       47.80       49.69      1.36 o 
   2   4   9        0.80       -0.24      0.74 o 
   3   4   9       24.46       22.91      0.74 o 
   4   4   9       26.05       25.20      0.85 o 
  -4   5   9       41.39       38.05      1.16 o 
  -3   5   9      101.52      108.24      2.41 o 
  -2   5   9        0.69        0.55      0.55 o 
  -1   5   9      233.10      240.08      3.47 o 
   0   5   9       59.79       57.50      2.19 o 
   1   5   9       80.28       79.90      2.03 o 
   2   5   9       55.61       60.59      1.78 o 
   3   5   9       19.93       18.42      0.75 o 
   4   5   9        0.82        0.63      0.73 o 
   5   5   9       42.18       42.19      1.36 o 
  -5   6   9        7.12        8.78      0.59 o 
  -4   6   9       57.39       58.90      1.62 o 
  -3   6   9       16.21       17.87      0.77 o 
  -2   6   9       23.14       24.22      0.87 o 
  -1   6   9       91.95       91.96      2.30 o 
   0   6   9       98.57       94.77      2.82 o 
   1   6   9        7.65        7.00      0.58 o 
   2   6   9       13.03       12.74      0.67 o 
   3   6   9       10.35       10.04      0.62 o 
   4   6   9       16.21       16.64      0.70 o 
   5   6   9        6.40        6.15      0.50 o 
   6   6   9        8.75        9.97      0.51 o 
  -6   7   9        0.69        0.96      0.32 o 
  -5   7   9       14.95       14.62      0.57 o 
  -4   7   9       10.66        8.88      0.55 o 
  -3   7   9        6.39        6.23      0.52 o 
  -2   7   9        8.85        8.30      0.55 o 
  -1   7   9       19.44       16.09      0.70 o 
   0   7   9        3.38        3.79      0.37 o 
   1   7   9        5.40        6.24      0.61 o 
   2   7   9        5.81        5.96      0.55 o 
   3   7   9        4.68        3.66      0.52 o 
   4   7   9       11.94       12.82      0.55 o 
   5   7   9        1.55        1.28      0.36 o 
   6   7   9        0.80        0.48      0.32 o 
  -4   8   9        4.27        4.55      0.39 o 
  -3   8   9       15.94       16.60      0.61 o 
  -2   8   9        1.90        1.75      0.40 o 
  -1   8   9       36.86       37.52      1.10 o 
   0   8   9       25.27       24.79      0.91 o 
   1   8   9        3.75        3.93      0.47 o 
   2   8   9        2.58        2.38      0.40 o 
   3   8   9        1.79        0.63      0.36 o 
   4   8   9        1.22        2.08      0.34 o 
  -2   9   9        3.74        4.26      0.36 o 
  -1   9   9        1.05        0.38      0.56 o 
   0   9   9        3.48        3.53      0.28 o 
   1   9   9        0.69       -0.56      0.56 o 
   2   9   9        1.59        2.02      0.32 o 
   0   1  10      130.60      135.82      1.55 o 
   1   1  10        8.22        7.61      0.46 o 
  -1   2  10      207.31      219.36      2.93 o 
   0   2  10      201.04      194.32      3.26 o 
   1   2  10       20.35       21.07      0.63 o 
   2   2  10       59.82       60.93      1.67 o 
  -2   3  10      203.26      215.95      3.12 o 
  -1   3  10       60.86       67.11      1.76 o 
   0   3  10        0.61        1.41      0.27 o 
   1   3  10       26.67       29.49      0.89 o 
   2   3  10       85.24       80.64      1.98 o 
   3   3  10       18.76       21.31      0.74 o 
  -3   4  10       20.91       22.99      0.79 o 
  -2   4  10       51.20       53.72      1.55 o 
  -1   4  10       50.23       51.62      1.41 o 
   0   4  10        4.30        4.94      0.56 o 
   1   4  10       10.37       10.68      0.59 o 
   2   4  10       85.22       82.71      2.05 o 
   3   4  10       38.75       40.66      1.25 o 
   4   4  10        5.82        6.16      0.58 o 
  -4   5  10       58.03       56.80      1.62 o 
  -3   5  10       45.31       44.12      1.35 o 
  -2   5  10      174.12      181.77      3.14 o 
  -1   5  10       76.93       79.68      2.15 o 
   0   5  10       10.82       11.90      0.63 o 
   1   5  10       52.45       48.44      1.49 o 
   2   5  10       52.54       53.76      1.52 o 
   3   5  10        9.68       11.53      0.67 o 
   4   5  10       42.25       45.02      1.29 o 
   5   5  10       14.02       15.23      0.67 o 
  -5   6  10       16.52       16.60      0.65 o 
  -4   6  10        0.92        0.22      0.78 o 
  -3   6  10        1.30        0.61      0.83 o 
  -2   6  10       78.25       79.79      2.11 o 
  -1   6  10      121.94      116.88      2.51 o 
   0   6  10       27.52       32.03      0.65 o 
   1   6  10       42.94       39.98      1.10 o 
   2   6  10       25.09       23.84      0.81 o 
   3   6  10       17.72       20.26      0.74 o 
   4   6  10        1.46        2.04      0.43 o 
   5   6  10        0.10        1.10      0.38 o 
   6   6  10        7.38        8.42      0.47 o 
  -5   7  10        1.21        1.49      0.34 o 
  -4   7  10        9.98       10.55      0.52 o 
  -3   7  10       19.26       18.69      0.67 o 
  -2   7  10        2.24        3.21      0.47 o 
  -1   7  10       19.08       17.72      0.71 o 
   0   7  10        1.26        0.97      0.31 o 
   1   7  10        4.33        3.43      0.48 o 
   2   7  10        4.03        4.98      0.51 o 
   3   7  10        4.67        5.91      0.48 o 
   4   7  10        3.11        2.80      0.42 o 
   5   7  10        1.36        1.75      0.36 o 
  -4   8  10        0.55        1.01      0.31 o 
  -3   8  10        6.91        7.65      0.46 o 
  -2   8  10        9.89       10.44      0.52 o 
  -1   8  10        6.17        5.54      0.46 o 
   0   8  10       14.46       15.45      0.43 o 
   1   8  10        1.77        2.70      0.42 o 
   2   8  10        5.05        3.87      0.43 o 
   3   8  10        0.61        1.25      0.32 o 
   4   8  10        1.71        1.67      0.31 o 
   0   9  10       11.96       12.36      0.42 o 
   0   1  11       11.04       10.76      0.36 o 
   1   1  11       57.57       62.07      1.62 o 
  -1   2  11       65.60       70.61      1.82 o 
   0   2  11       32.46       34.56      0.73 o 
   1   2  11       76.38       71.13      1.78 o 
   2   2  11        3.58        5.38      0.50 o 
  -2   3  11      103.93      104.98      2.30 o 
  -1   3  11       14.85       15.28      0.59 o 
   0   3  11        9.11       13.10      3.90 o 
   1   3  11        7.04        7.57      0.51 o 
   2   3  11       59.33       63.09      1.64 o 
   3   3  11       87.73       93.18      2.28 o 
  -3   4  11        5.37        6.35      0.58 o 
  -2   4  11       41.00       42.46      1.27 o 
  -1   4  11      206.05      203.80      3.22 o 
   0   4  11       39.75       39.54      0.85 o 
   1   4  11        9.00        9.74      0.59 o 
   2   4  11       79.73       76.29      2.07 o 
   3   4  11       54.16       48.81      1.53 o 
   4   4  11       40.13       40.04      1.20 o 
  -4   5  11        3.42        4.20      0.55 o 
  -3   5  11       23.61       24.58      0.81 o 
  -2   5  11       85.82       85.37      2.22 o 
  -1   5  11       79.69       85.51      2.22 o 
   0   5  11        3.89        4.82      1.04 o 
   1   5  11       75.93       80.69      2.17 o 
   2   5  11       48.35       46.99      1.45 o 
   3   5  11       79.85       78.78      2.10 o 
   4   5  11       27.09       26.29      0.82 o 
   5   5  11        5.11        4.40      0.48 o 
  -5   6  11       11.31       11.30      0.52 o 
  -4   6  11        8.56        8.06      0.55 o 
  -3   6  11       21.43       20.40      0.74 o 
  -2   6  11        5.30        5.88      0.55 o 
  -1   6  11        3.64        3.75      0.56 o 
   0   6  11       13.29       12.62      0.54 o 
   1   6  11        8.74        7.14      0.61 o 
   2   6  11       22.84       21.84      0.78 o 
   3   6  11       21.25       20.30      0.74 o 
   4   6  11        8.16        8.69      0.59 o 
   5   6  11        8.35        8.89      0.46 o 
   6   6  11        3.02        2.95      0.35 o 
  -5   7  11        1.03        1.10      0.30 o 
  -4   7  11        1.09        1.10      0.36 o 
  -3   7  11        0.97        0.67      0.42 o 
  -2   7  11       17.56       17.11      0.62 o 
  -1   7  11        9.83       10.88      0.57 o 
   0   7  11        3.18        2.81      0.32 o 
   1   7  11        2.64        3.13      0.44 o 
   2   7  11        7.01        5.66      0.51 o 
   3   7  11        5.40        5.96      0.46 o 
   4   7  11       10.98       12.05      0.51 o 
   5   7  11        0.50        0.48      0.48 o 
  -3   8  11        4.63        5.72      0.38 o 
  -2   8  11        2.99        2.99      0.39 o 
  -1   8  11        5.05        3.83      0.42 o 
   0   8  11        2.25        2.49      0.26 o 
   1   8  11        2.85        3.24      0.36 o 
   2   8  11        1.78        2.10      0.36 o 
   3   8  11        2.24        2.58      0.34 o 
   0   0  12      346.12      334.99      3.96 o 
   0   1  12      131.97      138.28      1.80 o 
   1   1  12       26.74       27.13      0.81 o 
  -1   2  12        6.36        6.94      0.56 o 
   0   2  12        2.91        4.74      0.35 o 
   1   2  12        2.25        2.02      0.48 o 
   2   2  12       70.66       68.76      1.95 o 
  -2   3  12       83.87       84.41      2.17 o 
  -1   3  12       48.33       46.97      1.29 o 
   0   3  12        9.25        9.99      0.44 o 
   1   3  12       26.57       28.26      0.87 o 
   2   3  12       83.27       87.15      2.17 o 
   3   3  12       58.32       55.15      1.59 o 
  -3   4  12        0.73        1.53      0.48 o 
  -2   4  12        8.93        8.50      0.63 o 
  -1   4  12       64.71       61.82      1.68 o 
   0   4  12       38.18       41.81      0.88 o 
   1   4  12       34.79       30.18      0.96 o 
   2   4  12        2.41        3.04      0.54 o 
   3   4  12       12.80       15.15      0.73 o 
   4   4  12        8.84        9.77      0.61 o 
  -4   5  12        3.95        3.89      0.46 o 
  -3   5  12       15.97       16.01      0.69 o 
  -2   5  12        5.27        5.62      0.56 o 
  -1   5  12       62.54       61.01      1.68 o 
   0   5  12        5.82        4.20      0.41 o 
   1   5  12       46.60       49.00      1.53 o 
   2   5  12        8.87        8.08      0.62 o 
   3   5  12        4.31        4.41      0.55 o 
   4   5  12       11.67       11.00      0.59 o 
   5   5  12        1.50        2.00      0.39 o 
  -5   6  12       12.36       13.45      0.50 o 
  -4   6  12        1.66        2.41      0.42 o 
  -3   6  12       11.04       11.17      0.59 o 
  -2   6  12        9.30        9.04      0.59 o 
  -1   6  12       16.45       14.77      0.66 o 
   0   6  12       23.90       21.97      0.53 o 
   1   6  12       16.32       13.40      0.62 o 
   2   6  12       10.89       11.21      0.59 o 
   3   6  12        0.12        1.45      0.39 o 
   4   6  12       14.86       15.90      0.58 o 
   5   6  12        1.74        2.03      0.36 o 
  -4   7  12        5.98        7.49      0.42 o 
  -3   7  12       13.08       13.76      0.54 o 
  -2   7  12        9.91        9.04      0.50 o 
  -1   7  12        2.46        2.00      0.43 o 
   0   7  12        7.10        6.37      0.35 o 
   1   7  12        0.18        0.04      0.58 o 
   2   7  12        4.35        3.43      0.40 o 
   3   7  12        2.80        3.19      0.42 o 
   4   7  12        0.46        0.51      0.31 o 
  -1   8  12        2.59        3.35      0.34 o 
   0   8  12        1.81        2.07      0.23 o 
   1   8  12        1.64        1.90      0.32 o 
   0   1  13      110.12      108.35      3.25 o 
   1   1  13       22.56       22.28      0.78 o 
  -1   2  13      127.40      133.70      2.69 o 
   0   2  13       26.13       28.38      0.60 o 
   1   2  13      113.56      119.18      2.51 o 
   2   2  13       70.59       73.70      2.06 o 
  -2   3  13       30.25       26.83      0.92 o 
  -1   3  13       13.48       13.29      0.67 o 
   0   3  13       46.98       44.84      0.91 o 
   1   3  13       33.76       37.25      1.10 o 
   2   3  13       24.28       25.39      0.87 o 
   3   3  13        2.09        1.53      0.52 o 
  -3   4  13       11.67       11.99      0.65 o 
  -2   4  13       64.41       65.80      1.90 o 
  -1   4  13       43.09       45.02      1.29 o 
   0   4  13       18.82       21.43      0.56 o 
   1   4  13       43.09       40.85      1.31 o 
   2   4  13       22.29       22.05      0.81 o 
   3   4  13        1.83        1.37      0.51 o 
   4   4  13        4.28        3.78      0.51 o 
  -4   5  13        3.07        3.62      0.44 o 
  -3   5  13        1.17        1.40      0.42 o 
  -2   5  13       19.15       21.51      0.75 o 
  -1   5  13       19.09       21.51      0.77 o 
   0   5  13       78.32       78.26      2.05 o 
   1   5  13        8.26       11.10      0.63 o 
   2   5  13        5.39        4.49      0.52 o 
   3   5  13       21.30       19.68      0.74 o 
   4   5  13        4.83        5.74      0.47 o 
   5   5  13       10.95       11.87      0.47 o 
  -4   6  13        0.63        0.11      0.56 o 
  -3   6  13        6.39        5.54      0.47 o 
  -2   6  13        8.32        8.31      0.52 o 
  -1   6  13       14.54       15.22      0.67 o 
   0   6  13       13.98       13.42      0.46 o 
   1   6  13        2.84        2.60      0.47 o 
   2   6  13       20.39       17.49      0.63 o 
   3   6  13       12.84       10.96      0.50 o 
   4   6  13       11.44       11.50      0.51 o 
  -3   7  13        1.49        1.20      0.32 o 
  -2   7  13        5.98        5.77      0.42 o 
  -1   7  13        3.05        3.19      0.42 o 
   0   7  13        0.04       -0.03      0.39 o 
   1   7  13       13.03       13.68      0.54 o 
   2   7  13        9.40       10.63      0.47 o 
   3   7  13        7.13        7.12      0.40 o 
   0   1  14        4.73        4.49      0.37 o 
   1   1  14       53.00       51.62      1.59 o 
  -1   2  14       19.83       21.66      0.77 o 
   0   2  14       77.14       74.77      2.01 o 
   1   2  14      100.33       98.67      2.37 o 
   2   2  14       56.00       56.53      1.64 o 
  -2   3  14       18.63       16.67      0.70 o 
  -1   3  14        7.47        7.84      0.62 o 
   0   3  14        9.97       11.44      0.46 o 
   1   3  14        3.13        2.58      0.52 o 
   2   3  14       43.41       41.36      1.27 o 
   3   3  14        3.75        3.08      0.50 o 
  -3   4  14        7.23        7.72      0.54 o 
  -2   4  14        6.68        5.00      0.58 o 
  -1   4  14        5.92        6.81      0.55 o 
   0   4  14        0.30        0.17      0.54 o 
   1   4  14       13.16       14.19      0.69 o 
   2   4  14       13.28       12.79      0.66 o 
   3   4  14        8.01        7.88      0.54 o 
   4   4  14        3.36        3.83      0.44 o 
  -4   5  14        0.91        0.54      0.58 o 
  -3   5  14        3.92        4.60      0.46 o 
  -2   5  14        1.66        1.75      0.43 o 
  -1   5  14       30.98       33.21      0.94 o 
   0   5  14       28.86       30.47      1.06 o 
   1   5  14        6.51        7.60      0.54 o 
   2   5  14       25.85       24.88      0.74 o 
   3   5  14        3.15        3.86      0.46 o 
   4   5  14        5.85        6.77      0.46 o 
   5   5  14        1.23        1.55      0.30 o 
  -3   6  14        6.62        7.21      0.43 o 
  -2   6  14       18.41       17.26      0.59 o 
  -1   6  14        3.44        3.08      0.43 o 
   0   6  14       13.82       14.11      0.41 o 
   1   6  14        4.75        4.74      0.43 o 
   2   6  14       21.38       20.47      0.65 o 
   3   6  14       19.65       19.62      0.57 o 
  -1   7  14        1.93        2.70      0.32 o 
   0   7  14        0.59        0.53      0.25 o 
   1   7  14        0.27        0.00      0.48 o 
   0   1  15       21.20       21.52      0.54 o 
   1   1  15       10.97        9.67      0.67 o 
  -1   2  15      112.15      110.33      2.44 o 
   0   2  15        7.54        8.15      0.66 o 
   1   2  15       52.40       51.21      1.59 o 
   2   2  15       45.47       48.55      1.47 o 
  -2   3  15        3.66        3.36      0.52 o 
  -1   3  15        7.61        7.69      0.58 o 
   0   3  15       16.28       14.83      0.51 o 
   1   3  15        7.65        6.91      0.58 o 
   2   3  15       30.07       27.64      0.86 o 
   3   3  15        9.07        9.54      0.61 o 
  -3   4  15        0.57       -0.13      0.63 o 
  -2   4  15       25.76       25.67      0.78 o 
  -1   4  15        4.39        5.68      0.48 o 
   0   4  15       10.12       11.01      0.44 o 
   1   4  15       20.11       19.55      0.69 o 
   2   4  15       13.11       13.25      0.62 o 
   3   4  15       12.36       13.80      0.57 o 
   4   4  15        1.52        1.22      0.36 o 
  -4   5  15        2.46        3.20      0.32 o 
  -3   5  15        3.61        4.09      0.40 o 
  -2   5  15        8.24        7.98      0.46 o 
  -1   5  15        5.93        5.97      0.44 o 
   0   5  15       14.93       16.19      0.44 o 
   1   5  15       31.88       30.96      0.97 o 
   2   5  15        8.67        9.54      0.51 o 
   3   5  15        4.10        3.48      0.40 o 
   4   5  15        1.69        1.83      0.30 o 
  -2   6  15        1.93        1.99      0.31 o 
  -1   6  15        7.90        6.23      0.42 o 
   0   6  15        5.69        6.55      0.29 o 
   1   6  15        1.29        1.90      0.36 o 
   2   6  15        3.18        2.06      0.35 o 
   0   0  16        2.26        1.35      0.50 o 
   0   1  16       43.32       42.33      1.14 o 
   1   1  16        7.74        7.01      0.56 o 
  -1   2  16        2.47        2.82      0.51 o 
   0   2  16       38.85       39.53      0.86 o 
   1   2  16        2.79        2.73      0.51 o 
   2   2  16       79.78       74.73      1.94 o 
  -2   3  16       28.83       27.67      0.85 o 
  -1   3  16       15.27       15.30      0.66 o 
   0   3  16       17.66       16.41      0.48 o 
   1   3  16        2.36        1.99      0.47 o 
   2   3  16        2.05        2.46      0.44 o 
   3   3  16        1.54        1.99      0.40 o 
  -3   4  16       12.59       13.64      0.50 o 
  -2   4  16        0.63        0.79      0.35 o 
  -1   4  16       10.62        8.37      0.51 o 
   0   4  16        2.76        2.63      0.29 o 
   1   4  16       23.57       21.42      0.67 o 
   2   4  16        0.70       -0.42      0.63 o 
   3   4  16        9.60        9.23      0.47 o 
  -2   5  16        3.58        2.97      0.36 o 
  -1   5  16        2.62        2.64      0.35 o 
   0   5  16        4.00        3.39      0.28 o 
   1   5  16       11.58       11.72      0.48 o 
   2   5  16        7.39        7.52      0.42 o 
   0   1  17       25.97       23.74      0.52 o 
   1   1  17       25.97       24.48      0.74 o 
  -1   2  17       53.41       49.11      1.47 o 
   0   2  17       13.59       13.67      0.57 o 
   1   2  17        4.21        4.00      0.46 o 
   2   2  17        0.49        1.28      0.39 o 
  -2   3  17       14.46       14.05      0.55 o 
  -1   3  17        3.22        3.12      0.38 o 
   0   3  17       15.57       15.15      0.39 o 
   1   3  17       10.09       10.40      0.50 o 
   2   3  17       13.42       13.09      0.52 o 
   3   3  17        4.18        3.65      0.38 o 
  -2   4  17        1.01        1.01      0.31 o 
  -1   4  17        3.98        3.46      0.36 o 
   0   4  17        4.91        4.29      0.28 o 
   1   4  17        0.25       -0.54      0.54 o 
   2   4  17        7.51        7.67      0.42 o 
   0   1  18        4.99        4.11      0.71 o 
   1   1  18       51.26       44.07      1.29 o 
  -1   2  18        0.98        0.30      0.55 o 
   0   2  18       11.19        8.78      0.32 o 
   1   2  18       23.90       21.10      0.69 o 
   2   2  18        6.16        5.85      0.39 o 
  -1   3  18        3.78        3.24      0.34 o 
   0   3  18        8.56        7.31      0.46 o 
   1   3  18        8.14        6.96      0.38 o 
                                                 
